# Supplementary material for: Identification of Driving ALK Fusion Genes and Genomic Landscape of Medullary Thyroid Cancer
Source: PLoS Genet. 2015 Aug 21;11(8):e1005467. doi: 10.1371/journal.pgen.1005467 (PMC4546689; doi:10.1371/journal.pgen.1005467)
Supplement: S1 Table — (XLS) [file pgen.1005467.s002.xls]

## Sheet: Variant
No.	Sample	Sample Name	Chrom	Position	Gene ID	Type	Allele call	Allele Call	Ref	Variant	Frequency	Quality	Coverage	Coverage-	Allele Cov	Allele Name	change	annotation
2	S1016147-2B	chr10	43617416	RET	SNP	SNP	Het	T	C	35.4	2052.03	694	493	246	COSM965	rs74799832	nonsynonymous SNV	RET:NM_020975:exon16:c.T2753C:p.M918T,RET:NM_020630:exon16:c.T2753C:p.M918T,
		chr19	1223125	STK11	SNP	SNP	Het	C	G	55	6183.09	1056	509	581	COSM21360	rs59912467	nonsynonymous SNV	STK11:NM_000455:exon8:c.C1062G:p.F354L,
3	S0750178-G	chr4	55593464	KIT	SNP	SNP	Het	A	C	49.9	10099.9	2000	949	997	COSM28026	rs3822214	nonsynonymous SNV	KIT:NM_001093772:exon10:c.A1609C:p.M537L,KIT:NM_000222:exon10:c.A1621C:p.M541L,
4	S111838-C	chr10	43609950	RET	SNP	SNP	Het	C	G	68.8	5256.05	629	401	433	COSM975	rs77709286	nonsynonymous SNV	RET:NM_020630:exon11:c.C1902G:p.C634W,RET:NM_020975:exon11:c.C1902G:p.C634W,
5	S0335327-H	chr10	43609939	RET	SNP	SNP	Het	G	T	55.8	4950.3	824	536	460	---		nonsynonymous SNV	RET:NM_020975:exon11:c.G1891T:p.D631Y,RET:NM_020630:exon11:c.G1891T:p.D631Y,
		chr19	1223125	STK11	SNP	SNP	Het	C	G	48.7	5247.28	1077	604	525	COSM21360	rs59912467	nonsynonymous SNV	STK11:NM_000455:exon8:c.C1062G:p.F354L,
6	S1124564-H	chr10	43609934	RET	DEL	DEL	Het	TGTGCG	-	25.9	950.03	536	384	139	COSM27040
7	S1124622-2A	chr10	43617416	RET	SNP	SNP	Het	T	C	43.8	4123.44	1006	655	441	COSM965	rs74799832	nonsynonymous SNV	RET:NM_020630:exon16:c.T2753C:p.M918T,RET:NM_020975:exon16:c.T2753C:p.M918T,
		chr19	1221319	STK11	SNP	SNP	Het	C	T	47.5	7899.61	1685	816	801	COSM21355	rs121913322	nonsynonymous SNV	STK11:NM_000455:exon6:c.C842T:p.P281L,
		chr19	1223125	STK11	SNP	SNP	Het	C	G	47.5	4376.64	934	517	444	COSM21360	rs59912467	nonsynonymous SNV	STK11:NM_000455:exon8:c.C1062G:p.F354L,
9	S0442699-H	chr11	534286	HRAS	SNP	SNP	Het	C	G	37.4	3189.51	991	457	371	COSM486	rs28933406	nonsynonymous SNV	HRAS:NM_005343:exon3:c.C181A:p.Q61K,HRAS:NM_176795:exon3:c.C181A:p.Q61K,HRAS:NM_001130442:exon3:c.C181A:p.Q61K,
		chr4	55593464	KIT	CHP2_KIT_3	SNP	Het	A	C	38.5554	100	1966	1208	758	COSM28026	rs3822214	nonsynonymous SNV	KIT:NM_001093772:exon10:c.A1609C:p.M537L,KIT:NM_000222:exon10:c.A1621C:p.M541L,
11	S0017679-2B	chr10	43609936	RET	SNP	SNP	Het	T	C	43.5	5891.79	1444	993	628	COSM964		nonsynonymous SNV	RET:NM_020975:exon11:c.T1888C:p.C630R,RET:NM_020630:exon11:c.T1888C:p.C630R,
12	S1034493-2B	chr3	37067240	MLH1	SNP	SNP	Het	T	A	48.1	4590.06	967	518	465	COSM26085	rs63750447	nonsynonymous SNV	MLH1:NM_001167619:exon11:c.T428A:p.V143D,MLH1:NM_001258273:exon11:c.T428A:p.V143D,MLH1:NM_001258274:exon13:c.T428A:p.V143D,MLH1:NM_000249:exon12:c.T1151A:p.V384D,MLH1:NM_001167617:exon12:c.T857A:p.V286D,MLH1:NM_001258271:exon12:c.T1151A:p.V384D,MLH1:NM_001167618:exon12:c.T428A:p.V143D,
		chr10	43609939	RET	SNP	SNP	Het	G	T	52.4	4445.43	818	498	429	---		nonsynonymous SNV	RET:NM_020975:exon11:c.G1891T:p.D631Y,RET:NM_020630:exon11:c.G1891T:p.D631Y,
13	S0752797-A	chr10	43617416	RET	SNP	SNP	Het	T	C	35.4	2485.55	853	621	302	COSM965	rs74799832	nonsynonymous SNV	RET:NM_020975:exon16:c.T2753C:p.M918T,RET:NM_020630:exon16:c.T2753C:p.M918T,
14	S1117918-2C	chr11	533875	HRAS	SNP	SNP	Het	G	T	21.8	810.92	614	298	134	COSM123649	rs28933406	nonsynonymous SNV	HRAS:NM_005343:exon3:c.C181A:p.Q61K,HRAS:NM_176795:exon3:c.C181A:p.Q61K,HRAS:NM_001130442:exon3:c.C181A:p.Q61K,
15	S1120886-F	chr11	533875	HRAS	SNP	SNP	Het	G	T	39	6818.9	1996	838	778	COSM123649	rs28933406	nonsynonymous SNV	HRAS:NM_005343:exon3:c.C181A:p.Q61K,HRAS:NM_176795:exon3:c.C181A:p.Q61K,HRAS:NM_001130442:exon3:c.C181A:p.Q61K,
		chr19	1223125	STK11	SNP	SNP	Het	C	G	50	10135.7	1995	1017	998	COSM21360	rs59912467	nonsynonymous SNV	STK11:NM_000455:exon8:c.C1062G:p.F354L,
16	S0335781-2M	chr10	43609949	RET	SNP	SNP	Het	G	A	49.3	5638.71	1135	817	560	COSM974	rs75996173	nonsynonymous SNV	RET:NM_020975:exon11:c.G1901A:p.C634Y,RET:NM_020630:exon11:c.G1901A:p.C634Y,
17	S0516368-2A	chr10	43609948	RET	SNP	SNP	Het	T	C	17.9	581.28	620	440	111	COSM966	rs75076352	nonsynonymous SNV	RET:NM_020975:exon11:c.T1900G:p.C634G,RET:NM_020630:exon11:c.T1900G:p.C634G,
		chr19	1223108	STK11	SNP	SNP	Het	G	A	51.1	5933.09	1131	597	578	---		nonsynonymous SNV	STK11:NM_000455:exon8:c.G1045A:p.E349K,
18	S0619874-2A	chr10	43609936	RET	SNP	SNP	Het	T	A	32.4	3009.27	1181	931	383	COSM964		nonsynonymous SNV	RET:NM_020975:exon11:c.T1888C:p.C630R,RET:NM_020630:exon11:c.T1888C:p.C630R,
20	S102165-2E	chr10	43617416	RET	CHP2_RET_5	SNP	Het	T	C	16.4122	100	524	438	86	COSM965	rs74799832	nonsynonymous SNV	RET:NM_020630:exon16:c.T2753C:p.M918T,RET:NM_020975:exon16:c.T2753C:p.M918T,
21	S0024195	chr10	43609948	RET	SNP	SNP	Het	T	G	45.1	4933.78	1152	859	519	COSM966	rs75076352	nonsynonymous SNV	RET:NM_020975:exon11:c.T1900G:p.C634G,RET:NM_020630:exon11:c.T1900G:p.C634G,
22	S021212-3A	chr10	43609948	RET	SNP	SNP	Het	T	A	47.6	4999.41	1070	940	509	COSM966	rs75076352	nonsynonymous SNV	RET:NM_020975:exon11:c.T1900G:p.C634G,RET:NM_020630:exon11:c.T1900G:p.C634G,
		chr16	68846047	CDH1	SNP	SNP	Het	A	G	51.5	10643.9	1997	820	1029	---		nonsynonymous SNV	CDH1:NM_004360:exon8:c.A1018G:p.T340A,
23	S1035950-H	chr11	534286	HRAS	SNP	SNP	Het	C	G	36.7	4414.17	1423	732	522	COSM486	rs28933406	nonsynonymous SNV	HRAS:NM_005343:exon3:c.C181A:p.Q61K,HRAS:NM_176795:exon3:c.C181A:p.Q61K,HRAS:NM_001130442:exon3:c.C181A:p.Q61K,
24	S1121162-1	chr12	25380276	KRAS	SNP	SNP	Het	T	C	14.6	1272.96	2000	878	291	COSM552	rs121913240	nonsynonymous SNV	KRAS:NM_033360:exon3:c.A182G:p.Q61R,KRAS:NM_004985:exon3:c.A182G:p.Q61R,
25	S1222026-F	chr3	37067240	MLH1	SNP	SNP	Het	T	A	51.1	10505.4	1999	997	1022	COSM26085	rs63750447	nonsynonymous SNV	MLH1:NM_001167619:exon11:c.T428A:p.V143D,MLH1:NM_001258271:exon12:c.T1151A:p.V384D,MLH1:NM_001258273:exon11:c.T428A:p.V143D,MLH1:NM_001167618:exon12:c.T428A:p.V143D,MLH1:NM_001258274:exon13:c.T428A:p.V143D,MLH1:NM_000249:exon12:c.T1151A:p.V384D,MLH1:NM_001167617:exon12:c.T857A:p.V286D,
		chr4	55594197	KIT	SNP	SNP	Het	C	T	48	9540.5	1999	525	960	---	rs144369407	nonsynonymous SNV	KIT:NM_001093772:exon13:c.C1888T:p.R630W,KIT:NM_000222:exon13:c.C1900T:p.R634W,
		chr10	43609096	RET	SNP	SNP	Het	T	A	11.2	756.04	1999	840	223	---		nonsynonymous SNV	RET:NM_020975:exon10:c.T1852A:p.C618S,RET:NM_020630:exon10:c.T1852A:p.C618S,
26	S1226802-B	chr10	43609936	RET	SNP	SNP	Het	T	C	20.1	760.31	667	509	134	COSM964		nonsynonymous SNV	RET:NM_020975:exon11:c.T1888C:p.C630R,RET:NM_020630:exon11:c.T1888C:p.C630R,
29	S0639956-J	chr10	43609950	RET	SNP	SNP	Het	C	G	57.9	12129.8	1898	1128	1098	COSM975	rs77709286	nonsynonymous SNV	RET:NM_020975:exon11:c.C1902G:p.C634W,RET:NM_020630:exon11:c.C1902G:p.C634W,
31	S0145291-3B	chr10	43609949	RET	SNP	SNP	Het	G	A	45	2596.8	600	429	270	COSM974	rs75996173	nonsynonymous SNV	RET:NM_020975:exon11:c.G1901A:p.C634Y,RET:NM_020630:exon11:c.G1901A:p.C634Y,
32	S1030224-H	chr10	43617416	RET	SNP	SNP	Het	T	C	37.5	1651.81	517	421	194	COSM965	rs74799832	nonsynonymous SNV	RET:NM_020975:exon16:c.T2753C:p.M918T,RET:NM_020630:exon16:c.T2753C:p.M918T,
		chr19	1223125	STK11	SNP	SNP	Het	C	G	47.7	9436.55	1997	1088	953	COSM21360	rs59912467	nonsynonymous SNV	STK11:NM_000455:exon8:c.C1062G:p.F354L,
36	S132023-G	chr10	43609942	RET	DEL	DEL	Het	GAGCTG	-	32.5	3517.62	1376	1137	447	COSM968
38	S0622516-A	chr7	55249058	EGFR	SNP	SNP	Het	G	A	57.4	3710.38	589	324	338	COSM27110			EGFR:NM_005228:exon20:c.G2356A:p.V786M,
		chr11	534286	HRAS	SNP	SNP	Het	C	G	35.3	5830.25	1987	956	702	COSM486	rs28933406	nonsynonymous SNV	HRAS:NM_005343:exon3:c.C181A:p.Q61K,HRAS:NM_176795:exon3:c.C181A:p.Q61K,HRAS:NM_001130442:exon3:c.C181A:p.Q61K,
39	S108283-2H	chr4	55946170	KDR	SNP	SNP	Het	C	T	47.3	6376.56	1373	724	650	---	KDR:NM_002253:exon30:c.G4009A:p.G1337S,	nonsynonymous SNV	KDR:NM_002253:exon30:c.G4009A:p.G1337S,
		chr10	43617416	RET	SNP	SNP	Het	T	C	33.7	2350.44	869	727	293	COSM965	rs74799832	nonsynonymous SNV	RET:NM_020975:exon16:c.T2753C:p.M918T,RET:NM_020630:exon16:c.T2753C:p.M918T,
40	S0718663-A	chr10	43617416	RET	SNP	SNP	Het	T	C	33.5	652.7	242	212	81	COSM965	rs74799832	nonsynonymous SNV	RET:NM_020975:exon16:c.T2753C:p.M918T,RET:NM_020630:exon16:c.T2753C:p.M918T,
41	S0224290-2	chr10	43617416	RET	CHP2_RET_5	SNP	Het	T	C	49.3289	100	298	151	147	COSM965	rs74799832	nonsynonymous SNV	RET:NM_020975:exon16:c.T2753C:p.M918T,RET:NM_020630:exon16:c.T2753C:p.M918T,
42	S0230090-2A	chr3	37067240	MLH1	SNP	SNP	Het	T	A	52.2	3344.39	621	290	324	COSM26085	rs63750447	nonsynonymous SNV	MLH1:NM_001167619:exon11:c.T428A:p.V143D,MLH1:NM_001258273:exon11:c.T428A:p.V143D,MLH1:NM_001258274:exon13:c.T428A:p.V143D,MLH1:NM_000249:exon12:c.T1151A:p.V384D,MLH1:NM_001167617:exon12:c.T857A:p.V286D,MLH1:NM_001258271:exon12:c.T1151A:p.V384D,MLH1:NM_001167618:exon12:c.T428A:p.V143D,
		chr11	534286	HRAS	SNP	SNP	Het	C	G	43.2	8040.58	1995	1066	861	COSM486	rs28933406	nonsynonymous SNV	HRAS:NM_005343:exon3:c.C181A:p.Q61K,HRAS:NM_176795:exon3:c.C181A:p.Q61K,HRAS:NM_001130442:exon3:c.C181A:p.Q61K,
44	S1229487-E	chr11	533875	HRAS	SNP	SNP	Het	G	T	37.1	4567.58	1452	585	538	COSM123649	rs28933406	nonsynonymous SNV	HRAS:NM_005343:exon3:c.C181A:p.Q61K,HRAS:NM_176795:exon3:c.C181A:p.Q61K,HRAS:NM_001130442:exon3:c.C181A:p.Q61K,
45	S1241313-D	chr10	43617416	RET	CHP2_RET_5	SNP	Het	T	C	38.1818	100	715	442	273	COSM965	rs74799832	nonsynonymous SNV	RET:NM_020975:exon16:c.T2753C:p.M918T,RET:NM_020630:exon16:c.T2753C:p.M918T,
47	S0663952	chr3	10183794	VHL	SNP	SNP	Het	G	T	60.7	11174	1629	622	988	---
		chr11	533875	HRAS	SNP	SNP	Het	G	T	37.1	1468.61	466	205	173	COSM123649	rs28933406	nonsynonymous SNV	HRAS:NM_005343:exon3:c.C181A:p.Q61K,HRAS:NM_176795:exon3:c.C181A:p.Q61K,HRAS:NM_001130442:exon3:c.C181A:p.Q61K,
48	S1019443-1	chr12	25380276	KRAS	SNP	SNP	Het	T	C	10	361.06	1177	429	118	COSM552	rs121913240	nonsynonymous SNV	KRAS:NM_033360:exon3:c.A182G:p.Q61R,KRAS:NM_004985:exon3:c.A182G:p.Q61R,
49	S03-13685-2	chr11	533874	HRAS	SNP	SNP	Het	T	C	17.4	241.36	264	105	46	COSM499	rs121913233	nonsynonymous SNV	HRAS:NM_005343:exon3:c.A182G:p.Q61R,HRAS:NM_176795:exon3:c.A182G:p.Q61R,HRAS:NM_001130442:exon3:c.A182G:p.Q61R,
50	S0425258-2G	chr10	43617416	RET	SNP	SNP	Het	T	C	28.6	711.08	339	296	97	COSM965	rs74799832	nonsynonymous SNV	RET:NM_020975:exon16:c.T2753C:p.M918T,RET:NM_020630:exon16:c.T2753C:p.M918T,
		chr11	108173660	ATM	SNP	SNP	Het	A	C	56.9	12426.7	1998	1061	1136	---		nonsynonymous SNV	ATM:NM_000051:exon36:c.A5400C:p.E1800D,
51	S0914992-3A	chr7	140453132	BRAF	CHP2_BRAF_2	SNP	Het	T	G,A	35.5	100	400	258	142	COSM1132;COSM6265
52	S127652-D	chr10	43617416	RET	SNP	SNP	Het	T	C	34.6	791.38	280	249	97	COSM965	rs74799832	nonsynonymous SNV	RET:NM_020975:exon16:c.T2753C:p.M918T,RET:NM_020630:exon16:c.T2753C:p.M918T,
53	S1237894-D	chr11	533875	HRAS	CHP2_HRAS_2	SNP	Het	G	T	40.5186	100	617	367	250	COSM123649;COSM496	rs28933406	nonsynonymous SNV	HRAS:NM_005343:exon3:c.C181A:p.Q61K,HRAS:NM_176795:exon3:c.C181A:p.Q61K,HRAS:NM_001130442:exon3:c.C181A:p.Q61K,
54	S1238363-E	chr11	108173695	ATM	SNP	SNP	Het	C	T	42.4	7845.17	1998	1223	848	---	rs199885813	nonsynonymous SNV	ATM:NM_000051:exon36:c.C5435T:p.A1812V,
56	S0814044-2E	chr4	55962507	KDR	SNP	SNP	Het	C	T	12.1	542.66	1208	607	146	COSM32294		nonsynonymous SNV	KDR:NM_002253:exon19:c.G2617A:p.G873R,
		chr10	43617416	RET	SNP	SNP	Het	T	C	31	1728.14	728	580	226	COSM965	rs74799832	nonsynonymous SNV	RET:NM_020630:exon16:c.T2753C:p.M918T,RET:NM_020975:exon16:c.T2753C:p.M918T,
58	S0911430-2A	chr10	43609941	RET	DEL	DEL	Het	CGAGCTGTGCCGCACGGTGAT	-	43.4	4633.28	1145	963	497	---
		chr19	1221319	STK11	SNP	SNP	Het	C	T	51.9	10746.7	1995	1005	1035	COSM21355	rs121913322	nonsynonymous SNV	STK11:NM_000455:exon6:c.C842T:p.P281L,
		chr19	1223125	STK11	SNP	SNP	Het	C	G	53.8	5972.88	1055	557	568	COSM21360	rs59912467	nonsynonymous SNV	STK11:NM_000455:exon8:c.C1062G:p.F354L,
59	S0915140-3A	chr7	116411971	MET	SNP	SNP	Het	G	A	3.7	6428.42	516	296	19	---		nonsynonymous SNV	MET:NM_001127500:exon14:c.G3010A:p.A1004T,MET:NM_000245:exon14:c.G2956A:p.A986T,
		chr7	116411972	MET	DEL	DEL	Het	C	-	96.3	6428.42	516	296	497	---		frameshift deletion	MET:NM_001127500:exon14:c.3011delC:p.A1004fs,MET:NM_000245:exon14:c.2957delC:p.A986fs,
		chr12	25380316	KRAS	SNP	SNP	Het	C	T	14.6	518.55	793	390	116	---		nonsynonymous SNV	KRAS:NM_004985:exon3:c.G142A:p.G48R,KRAS:NM_033360:exon3:c.G142A:p.G48R,
60	S0528733-2M	chr4	55593464	KIT	SNP	SNP	Het	A	C	44.6	6780.51	1604	724	716	COSM28026	rs3822214	nonsynonymous SNV	KIT:NM_001093772:exon10:c.A1609C:p.M537L,KIT:NM_000222:exon10:c.A1621C:p.M541L,
		chr9	21971161	CDKN2A	SNP	SNP	Het	T	C	31.8	844.73	340	168	108	COSM14253		nonsynonymous SNV	CDKN2A:NM_001195132:exon2:c.A197G:p.H66R,CDKN2A:NM_000077:exon2:c.A197G:p.H66R,
		chr10	43609948	RET	SNP	SNP	Het	T	C	21.6	495.89	380	336	82	COSM966	rs75076352	nonsynonymous SNV	RET:NM_020975:exon11:c.T1900C:p.C634R,RET:NM_020630:exon11:c.T1900C:p.C634R,
61	S1232450-C	chr4	55593464	KIT	SNP	SNP	Het	A	C	51.6	10686.5	1999	935	1032	COSM28026	rs3822214	nonsynonymous SNV	KIT:NM_001093772:exon10:c.A1609C:p.M537L,KIT:NM_000222:exon10:c.A1621C:p.M541L,
		chr10	43609948	RET	SNP	SNP	Het	T	C	33.1	2325.34	881	635	292	COSM966	rs75076352	nonsynonymous SNV	RET:NM_020975:exon11:c.T1900G:p.C634G,RET:NM_020630:exon11:c.T1900G:p.C634G,
62	S0932943-2D	chr4	55593464	KIT	CHP2_KIT_3	SNP	Het	A	C	48.4789	100	3057	1575	1482	COSM28026	rs3822214	nonsynonymous SNV	KIT:NM_001093772:exon10:c.A1609C:p.M537L,KIT:NM_000222:exon10:c.A1621C:p.M541L,
65	S0740538-2B	chr10	43617416	RET	SNP	SNP	Het	T	C	20.4	470.56	392	302	80	COSM965	rs74799832	nonsynonymous SNV	RET:NM_020630:exon16:c.T2753C:p.M918T,RET:NM_020975:exon16:c.T2753C:p.M918T,
66	S0828542-3A	chr11	534286	HRAS	SNP	SNP	Het	C	G	47	9023.33	1965	955	923	COSM486	rs28933406	nonsynonymous SNV	HRAS:NM_005343:exon3:c.C181A:p.Q61K,HRAS:NM_176795:exon3:c.C181A:p.Q61K,HRAS:NM_001130442:exon3:c.C181A:p.Q61K,
67	S0813881-2E	chr10	43609949	RET	SNP	SNP	Het	G	A	32	4985.98	1994	1467	638	COSM974	rs75996173	nonsynonymous SNV	RET:NM_020975:exon11:c.G1901A:p.C634Y,RET:NM_020630:exon11:c.G1901A:p.C634Y,
69	S099072-2J	chr10	43617416	RET	SNP	SNP	Het	T	C	41.1	1682.05	448	325	184	COSM965	rs74799832	nonsynonymous SNV	RET:NM_020975:exon16:c.T2753C:p.M918T,RET:NM_020630:exon16:c.T2753C:p.M918T,
		chr19	1221319	STK11	SNP	SNP	Het	C	T	48.6	9714.49	1999	911	971	COSM21355	rs121913322	nonsynonymous SNV	STK11:NM_000455:exon6:c.C842T:p.P281L,
		chr19	1223125	STK11	SNP	SNP	Het	C	G	52.1	7779.87	1442	781	752	COSM21360	rs59912467	nonsynonymous SNV	STK11:NM_000455:exon8:c.C1062G:p.F354L,
70	S125520-1B	chr10	43609949	RET	SNP	SNP	Het	G	A	45.4	2258.29	522	362	237	COSM974	rs75996173	nonsynonymous SNV	RET:NM_020975:exon11:c.G1901A:p.C634Y,RET:NM_020630:exon11:c.G1901A:p.C634Y,
71	S0934652-4C	chr10	43609950	RET	SNP	SNP	Het	C	G	51.8	5105.79	960	588	497	COSM975	rs77709286	nonsynonymous SNV	RET:NM_020975:exon11:c.C1902G:p.C634W,RET:NM_020630:exon11:c.C1902G:p.C634W,
73		chr10	43609949	RET	SNP	SNP	Het	G	A	45.3	6935.88	1594	1126	722	COSM974	rs75996173	nonsynonymous SNV	RET:NM_020630:exon11:c.G1901A:p.C634Y,RET:NM_020975:exon11:c.G1901A:p.C634Y,
75	S0749711-N	chr7	116411972	MET	SNP	SNP	Het	C	T	19.9	759.83	437	292	87	---
		chr10	43617416	RET	SNP	SNP	Het	T	C	24.7	970.16	591	459	146	COSM965	rs74799832	nonsynonymous SNV	RET:NM_020975:exon16:c.T2753C:p.M918T,RET:NM_020630:exon16:c.T2753C:p.M918T,
		chr12	112926868	PTPN11	SNP	SNP	Het	G	A	22.4	562.29	406	209	91	---			PTPN11:NM_002834:exon13:c.G1488A:p.M496I,
		chr18	48591843	SMAD4	SNP	SNP	Het	G	A	38.7	895.04	269	136	104	---			SMAD4:NM_005359:exon9:c.G1006A:p.G336R,
		chr19	17945669	JAK3	SNP	SNP	Het	G	A	13.5	474.17	846	449	114	---			JAK3:NM_000215:exon16:c.C2191T:p.P731S,
77	S0346580-2A	chr10	43609931	RET	DEL	DEL	Het	CACTGT	-	52.9	3694.64	974	590	515	---
78	S0916348-2D	chr11	533874	HRAS	SNP	SNP	Het	T	C	44.2	2025.71	484	227	214	COSM499	rs121913233	nonsynonymous SNV	HRAS:NM_005343:exon3:c.A182G:p.Q61R,HRAS:NM_176795:exon3:c.A182G:p.Q61R,HRAS:NM_001130442:exon3:c.A182G:p.Q61R,
79	S0533051-F	chr10	43609950	RET	SNP	SNP	Het	C	G	57.2	4568.04	731	430	418	COSM975	rs77709286	nonsynonymous SNV	RET:NM_020975:exon11:c.C1902G:p.C634W,RET:NM_020630:exon11:c.C1902G:p.C634W,
82	S0726457-G	chr5	112173935	APC	SNP	SNP	Het	A	G	47.8	5663.64	1206	750	576	---		nonsynonymous SNV	APC:NM_000038:exon16:c.A2644G:p.T882A,APC:NM_001127510:exon17:c.A2644G:p.T882A,APC:NM_001127511:exon14:c.A2590G:p.T864A,
83	S1120778-K	chr11	533875	HRAS	SNP	SNP	Het	G	T	32.5	1689.92	664	311	216	COSM123649	rs28933406	nonsynonymous SNV	HRAS:NM_005343:exon3:c.C181A:p.Q61K,HRAS:NM_176795:exon3:c.C181A:p.Q61K,HRAS:NM_001130442:exon3:c.C181A:p.Q61K,
85	S073667-1	chr10	43609949	RET	SNP	SNP	Het	G	A	40.8	2767.27	747	510	305	COSM974	rs75996173	nonsynonymous SNV	RET:NM_020975:exon11:c.G1901A:p.C634Y,RET:NM_020630:exon11:c.G1901A:p.C634Y,
86	S1138372-D	chr10	43609936	RET	SNP	SNP	Het	T	C	21.4	1087.67	846	580	181	COSM964		nonsynonymous SNV	RET:NM_020975:exon11:c.T1888C:p.C630R,RET:NM_020630:exon11:c.T1888C:p.C630R,
87	S0920110-3E	chr11	533874	HRAS	SNP	SNP	Het	T	C	45.9	2478.62	564	223	259	COSM499	rs121913233	nonsynonymous SNV	HRAS:NM_005343:exon3:c.A182G:p.Q61R,HRAS:NM_176795:exon3:c.A182G:p.Q61R,HRAS:NM_001130442:exon3:c.A182G:p.Q61R,
88	S0536007-C	chr10	43617416	RET	SNP	SNP	Het	T	C	42.1	1078.1	280	218	118	COSM965	rs74799832	nonsynonymous SNV	RET:NM_020630:exon16:c.T2753C:p.M918T,RET:NM_020975:exon16:c.T2753C:p.M918T,
89	S0940816-3P	chr10	43617416	RET	SNP	SNP	Het	T	C	60	1196.62	180	147	108	COSM965	rs74799832	nonsynonymous SNV	RET:NM_020975:exon16:c.T2753C:p.M918T,RET:NM_020630:exon16:c.T2753C:p.M918T,
91	S0347836-4Q	chr10	43617416	RET	SNP	SNP	Het	T	C	35.5	410.03	138	96	49	COSM965	rs74799832	nonsynonymous SNV	RET:NM_020975:exon16:c.T2753C:p.M918T,RET:NM_020630:exon16:c.T2753C:p.M918T,
92	S0437934-M	chr3	37067240	MLH1	SNP	SNP	Het	T	A	49.7	3891.24	776	403	386	COSM26085	rs63750447	nonsynonymous SNV	MLH1:NM_001167619:exon11:c.T428A:p.V143D,MLH1:NM_001258273:exon11:c.T428A:p.V143D,MLH1:NM_001258274:exon13:c.T428A:p.V143D,MLH1:NM_000249:exon12:c.T1151A:p.V384D,MLH1:NM_001167617:exon12:c.T857A:p.V286D,MLH1:NM_001258271:exon12:c.T1151A:p.V384D,MLH1:NM_001167618:exon12:c.T428A:p.V143D,
		chr10	43617416	RET	SNP	SNP	Het	T	C	44	1614.36	389	266	171	COSM965	rs74799832	nonsynonymous SNV	RET:NM_020975:exon16:c.T2753C:p.M918T,RET:NM_020630:exon16:c.T2753C:p.M918T,
93	S0438942-1	chr10	43609949	RET	SNP	SNP	Het	G	A	33.1	2420.96	921	574	305	COSM974	rs75996173	nonsynonymous SNV	RET:NM_020975:exon11:c.G1901A:p.C634Y,RET:NM_020630:exon11:c.G1901A:p.C634Y,
94	S0613059-2F	chr10	43615569	RET	SNP	SNP	Het	C	T	38.8	431.34	129	57	50	---		nonsynonymous SNV	RET:NM_020975:exon15:c.C2648T:p.A883V,RET:NM_020630:exon15:c.C2648T:p.A883V,
	hereditary															mutations	cases	m/c features
															RET	47	47	M918T
	sporadic														HRAS	14	14	Q61K
															STK11	11	8	F354L
															KIT	6	6	M537L
															MLH1	4	4	V384D
															KRAS	3	3	Q61R
															MET	3	2
															ATM	2	2
															KDR	2	2
															APC	1	1
															BRAF	1	1
															CDH1	1	1
															EGFR	1	1
															CDKN2A	1	1
															JAK3	1	1
															PTPN1	1	1
															SMAD4	1	1
															VHL	1	1
															Total	101
